# Supplementary material for: Increased HLA-G Expression in Term Placenta of Women with a History of Recurrent Miscarriage Despite Their Genetic Predisposition to Decreased HLA-G Levels
Source: Int J Mol Sci. 2019 Feb 1;20(3):625. doi: 10.3390/ijms20030625 (PMC6387365; doi:10.3390/ijms20030625)
Supplement: Supplementary file 1 [file ijms-20-00625-s001.zip]

Archive with 8 entries (7 files):
- ijms-421619-supplementary-proofreading/
- ijms-421619-supplementary-proofreading/HLA-G in RM_Supplementary -figures.pdf
- ijms-421619-supplementary-proofreading/HLA-G in RM_Supplementary Table_S1.pdf
- ijms-421619-supplementary-proofreading/HLA-G in RM_Supplementary Table_S2.pdf
- ijms-421619-supplementary-proofreading/HLA-G in RM_Supplementary Table_S3.pdf
- ijms-421619-supplementary-proofreading/HLA-G in RM_Supplementary Table_S4.pdf
- ijms-421619-supplementary-proofreading/HLA-G in RM_Supplementary Table_S5.pdf
- ijms-421619-supplementary-proofreading/HLA-G in RM_Supplementary Table_S6.pdf
